# Supplementary material for: DHA Induces Cell Death through the Production of ROS and the Upregulation of CHOP in Fibroblast-like Synovial Cells from Human Rheumatoid Arthritis Patients
Source: Int J Mol Sci. 2023 Jan 15;24(2):1734. doi: 10.3390/ijms24021734 (PMC9865349; doi:10.3390/ijms24021734)
Supplement: Supplementary file 1 [file ijms-24-01734-s001.zip]

Archive with 1 entries (1 files):
- ijms-2048174-supplementary.pdf
